# Supplementary material for: Synthesis of a Curing Agent Derived from Limonene and the Study of Its Performance to Polymerize a Biobased Epoxy Resin Using the Epoxy/Thiol-Ene Photopolymerization Technique
Source: Polymers (Basel). 2022 May 28;14(11):2192. doi: 10.3390/polym14112192 (PMC9182678; doi:10.3390/polym14112192)
Supplement: Supplementary file 1 [file polymers-14-02192-s001.zip]

Archive with 1 entries (1 files):
- polymers-1739681-supplementary.pdf
